# Supplementary material for: AMELX Mutations and Genotype–Phenotype Correlation in X-Linked Amelogenesis Imperfecta
Source: Int J Mol Sci. 2024 Jun 1;25(11):6132. doi: 10.3390/ijms25116132 (PMC11172428; doi:10.3390/ijms25116132)
Supplement: Supplementary file 1 [file ijms-25-06132-s001.zip]

Archive with 1 entries (1 files):
- ijms-3003435-supplementary.pdf
